# Supplementary material for: Synergy of Experiment and Broadened Exploration of Ab Initio Calculations for Understanding of Lanthanide–Pentacyanidocobaltate Molecular Nanomagnets and Their Optical Properties
Source: Inorg Chem. 2024 Sep 2;63(41):19213–26. doi: 10.1021/acs.inorgchem.4c02793 (PMC11483780; doi:10.1021/acs.inorgchem.4c02793)
Supplement: Supplementary file 4 — ic4c02793_si_004.zip [file ic4c02793_si_004.zip]

Archive with 4 entries (4 files):
- Supporting Movie 3.gif
- Supporting Movie 4.gif
- Supporting Movie 5.gif
- Supporting Movie 6.gif
